# Supplementary material for: Spontaneous Non-Sustained Ventricular Tachycardia and Premature Ventricular Contractions and Their Prognostic Relevance in Patients with Cancer in Routine Care
Source: Cancers (Basel). 2021 May 12;13(10):2303. doi: 10.3390/cancers13102303 (PMC8151948; doi:10.3390/cancers13102303)
Supplement: Supplementary file 1 [file cancers-13-02303-s001.zip]

Archive with 1 entries (1 files):
- cancers-1135244-supplementary.pdf
